# Supplementary material for: The microbiome of captive hamadryas baboons
Source: Anim Microbiome. 2020 Jul 16;2:25. doi: 10.1186/s42523-020-00040-w (PMC7807707; doi:10.1186/s42523-020-00040-w)
Supplement: Supplementary file 1 — Additional file 1. Supplementary table: sample overview; statistical test tables. [file 42523_2020_40_MOESM1_ESM.xlsx]

## Sheet: Table S1
pairs	F.Model	R2	p.value	p.adjusted
oral vs oropharynx	25.5922	0.292175	0.001	0.021
oral vs nose	302.682	0.829989	0.001	0.021
oral vs rectum	222.132	0.781791	0.001	0.021
oral vs vagina	103.719	0.666066	0.001	0.021
oral vs cervix	69.5029	0.634713	0.001	0.021
oral vs uterus	66.9435	0.625971	0.001	0.021
oropharynx vs nose	430.934	0.874222	0.001	0.021
oropharynx vs rectum	324.999	0.839793	0.001	0.021
oropharynx vs vagina	156.935	0.751119	0.001	0.021
oropharynx vs cervix	111.391	0.735784	0.001	0.021
oropharynx vs uterus	108.842	0.731259	0.001	0.021
nose vs rectum	89.0533	0.589549	0.001	0.021
nose vs vagina	47.2481	0.47606	0.001	0.021
nose vs cervix	30.0705	0.429146	0.001	0.021
nose vs uterus	28.6639	0.417452	0.001	0.021
rectum vs vagina	5.5256	0.0960547	0.003	0.063
rectum vs cervix	3.12674	0.0725011	0.039	0.819
rectum vs uterus	3.70527	0.0847785	0.022	0.462
vagina vs cervix	1.29122	0.0412646	0.226	1
vagina vs uterus	0.89623	0.0290077	0.352	1
cervix vs uterus	0.206248	0.0113284	0.78	1

## Sheet: Table S2
	diff	lwr	upr	p adj
oropharynx-oral	0.0815726	-0.312385	0.47553	0.996157
nose-oral	-0.488723	-0.882681	-0.0947658	0.00529983
cervix-oral	0.372805	-0.198094	0.943703	0.450902
uterus-oral	0.389642	-0.181257	0.960541	0.395226
vagina-oral	0.158526	-0.277909	0.594962	0.931909
rectum-oral	0.0991683	-0.294789	0.493126	0.988967
nose-oropharynx	-0.570296	-0.964253	-0.176338	0.000527068
cervix-oropharynx	0.291232	-0.279666	0.862131	0.730653
uterus-oropharynx	0.308069	-0.262829	0.878968	0.675429
vagina-oropharynx	0.0769538	-0.359482	0.513389	0.998431
rectum-oropharynx	0.0175957	-0.376362	0.411553	1
cervix-nose	0.861528	0.290629	1.43243	0.000250597
uterus-nose	0.878365	0.307467	1.44926	0.000173875
vagina-nose	0.64725	0.210814	1.08369	0.000344413
rectum-nose	0.587892	0.193934	0.981849	0.000307835
uterus-cervix	0.0168372	-0.687895	0.72157	1
vagina-cervix	-0.214278	-0.815276	0.38672	0.937487
rectum-cervix	-0.273636	-0.844535	0.297262	0.784282
vagina-uterus	-0.231116	-0.832114	0.369882	0.911998
rectum-uterus	-0.290474	-0.861372	0.280425	0.73306
rectum-vagina	-0.0593581	-0.495793	0.377077	0.999644

## Sheet: Table S3
ASV_level	cervix	nose	oral	oropharynx	rectum	uterus
nose	0.00015	-	-	-	-	-
oral	0.82121	9.6e-08	-	-	-	-
oropharynx	0.00015	0.00015	1.8e-06	-	-	-
rectum	0.03618	9.3e-05	0.00428	0.07757	-	-
uterus	0.00579	2.7e-06	0.00449	7.4e-08	2.7e-06	-
vagina	0.22667	6.4e-07	0.37846	7.4e-08	0.00015	0.02122

## Sheet: Table S4
Genus_level	diff	lwr	upr	p adj
gut_human-gut_baboon	0.106243	-0.00984165	0.222327	0.0949948
oral_baboon-gut_baboon	-0.102577	-0.259464	0.0543094	0.423469
oral_human-gut_baboon	-0.0313443	-0.147533	0.0848448	0.972465
vagina_baboon-gut_baboon	0.09353	-0.0806452	0.267705	0.642908
vagina_human-gut_baboon	0.0209129	-0.0960877	0.137914	0.99579
oral_baboon-gut_human	-0.20882	-0.32296	-0.0946797	3.1e-06
oral_human-gut_human	-0.137587	-0.181341	-0.0938325	<10E-7
vagina_baboon-gut_human	-0.0127126	-0.149649	0.124224	0.999823
vagina_human-gut_human	-0.0853297	-0.131196	-0.0394638	2e-06
oral_human-oral_baboon	0.0712331	-0.0430139	0.18548	0.479147
vagina_baboon-oral_baboon	0.196107	0.0232217	0.368993	0.015644
vagina_human-oral_baboon	0.12349	0.00841808	0.238563	0.0271306
vagina_baboon-oral_human	0.124874	-0.0121509	0.2619	0.0976653
vagina_human-oral_human	0.0522572	0.0061264	0.098388	0.0158652
vagina_human-vagina_baboon	-0.0726171	-0.210331	0.0650969	0.660883

## Sheet: Table S5
					Sampling
Age	Name or code	Sex	Affinity	Post mortem	cervix	uterus	vagina	nasal	oral	oropharynx	rectum
Adult	Andy	F		Y	2	2	2	2	2	2	2
	Ella	F		Y	2	2		2	2	2	2
	F2015	F		Y	2	2	2	2	2	2	2
	Helen	F		Y	2	2	2	2	2	2	2
	Pig	F		Y	2	2	2	2	2	2	2
	1178	F		N			2	2	2	2	2
	1179	F		N			2	2	2	2	2
	Beely	F		N			2	2	2	2	2
	Q	F		N				2	2	2	2
	Cola	F		Y			2	2	2	2	2
Teenager	1175	F		N			2	2	2	2	2
	9001174	F		N				2	2	2	2
	Male-2	M	Beely	Y				2	2	2	2
	Male-3	M	Pig	Y			2	2	2	2	2
Infant	1173	F		N			2	2	2	2	2
	1-Cola	M	Cola	N				2	2	2	2
